# Supplementary material for: Echo and BNP serial assessment in ambulatory heart failure care: Data on loop diuretic use and renal function
Source: Data Brief. 2016 Nov 9;9:1074–6. doi: 10.1016/j.dib.2016.11.009 (PMC5126128; doi:10.1016/j.dib.2016.11.009)
Supplement: Supplementary file 2 — Supplementary material [file mmc2.zip]

Archive with 2 entries (2 files):
- Supplementary table 1.doc
- Supplementary table 2.doc
